# Supplementary material for: Anti-Inflammatory Effect of Dietary Pentadecanoic Fatty Acid Supplementation on Inflammatory Bowel Disease in SAMP1/YitFc Mice
Source: Nutrients. 2024 Sep 8;16(17):3031. doi: 10.3390/nu16173031 (PMC11397537; doi:10.3390/nu16173031)
Supplement: Supplementary file 1 [file nutrients-16-03031-s001.zip]

Archive with 1 entries (1 files):
- nutrients-3196277-supplementary.pdf
